# Supplementary material for: Comparative Analysis of the Venom Proteins from Two Eupelmid Egg Parasitoids Anastatus japonicus and Mesocomys trabalae
Source: Biology (Basel). 2023 May 10;12(5):700. doi: 10.3390/biology12050700 (PMC10215183; doi:10.3390/biology12050700)
Supplement: Supplementary file 1 [file biology-12-00700-s001.zip › Table S1.xlsx]

## Sheet: Sheet1
Table S1 Function Description of Venom proteins of Mesocomys trabalae.
Genes_id	KOGs_Function_Description	KOGs_Class_Description
Mtra000431		Transcription ;
Mtra005830	DNA-directed RNA polymerase I subunit RPA49
Mtra006216	small subunit ribosomal protein S3Ae	Signal transduction mechanisms ; Cytoskeleton ; General function prediction only ;Translation, ribosomal structure and biogenesis ;
Mtra010791		Signal transduction mechanisms ; Cytoskeleton ;
Mtra014383; Mtra017881		Signal transduction mechanisms ;
Mtra000454; Mtra001262		Secondary metabolites biosynthesis, transport and catabolism ;
Mtra009140	splicing factor, arginine/serine-rich 1	RNA processing and modification，
Mtra017787	insulin-like growth factor 2 mRNA-binding protein 1	RNA processing and modification ; General function prediction only ;
Mtra003912	tubulin beta	Posttranslational modification, protein turnover, chaperones;
Mtra014467	membrane dipeptidase，elongation factor 1-alpha	Posttranslational modification, protein turnover, chaperones ;Translation, ribosomal structure and biogenesis ;
Mtra000556		Posttranslational modification, protein turnover, chaperones ;Signal transduction mechanisms ; Defense mechanisms ;
Mtra006088	cathepsin D，ATP-dependent RNA helicase DDX6/DHH1	Posttranslational modification, protein turnover, chaperones ;RNA processing and modification ;
Mtra004287	hypoxia up-regulated 1	Posttranslational modification, protein turnover, chaperones ;
Mtra005061
Mtra006157	endoplasmic reticulum resident protein 44
Mtra010590	molecular chaperone HtpG
Mtra014638		Nucleotide transport and metabolism ;
Mtra014025		Lipid transport and metabolism ;Signal transduction mechanisms ;
Mtra000298	fatty acid synthase, animal type	Lipid transport and metabolism ;Secondary metabolites biosynthesis, transport and catabolism ;
Mtra007651	L-xylulose reductase
Mtra000284	FK506-binding protein 14	Lipid transport and metabolism ;General function prediction only ;Posttranslational modification, protein turnover, chaperones ;
Mtra016420		Lipid transport and metabolism ; General function prediction only；Nucleotide transport and metabolism ;
Mtra006158	phospholipid-hydroperoxide glutathione peroxidase	Lipid transport and metabolism ; General function prediction only ;Posttranslational modification, protein turnover, chaperones ;
Mtra005373	saposin	Lipid transport and metabolism ; Carbohydrate transport and metabolism ;Secondary metabolites biosynthesis, transport and catabolism ;
Mtra001152	tyrosine-protein phosphatase non-receptor type 23	Lipid transport and metabolism ;
Mtra001251	acetyl-CoA acyltransferase 2，acetyl-CoA acyltransferase 2
Mtra003741	short/branched chain ac+S447yl-CoA dehydrogenase，short/C448 chain acyl-CoA dehydrogenase
Mtra004750; Mtra007342; Mtra014182; Mtra018127
Mtra008768	butyryl-CoA dehydrogenase
Mtra009501	acyl-CoA dehydrogenase
Mtra001522	annexin A7/11，formyltetrahydrofolate dehydrogenase	Intracellular trafficking, secretion, and vesicular transport ;Nucleotide transport and metabolism ;
Mtra012654	annexin A7/11	Intracellular trafficking, secretion, and vesicular transport ;
Mtra010243	catalase	Inorganic ion transport and metabolism ;Transcription ;
Mtra003141	superoxide dismutase, Fe-Mn family，very long chain acyl-CoA dehydrogenase	Inorganic ion transport and metabolism ;Lipid transport and metabolism ;
Mtra018823	superoxide dismutase, Cu-Zn family，acyl-CoA dehydrogenase
Mtra016672	gluconolactonase	Inorganic ion transport and metabolism ; Signal transduction mechanisms；
Mtra006217		General function prediction only ;Signal transduction mechanisms ; Cytoskeleton ;
Mtra012846	LIM domain-binding protein 3
Mtra003476	thioredoxin reductase (NADPH)，	General function prediction only ;Posttranslational modification, protein turnover, chaperones，
Mtra003682	heat shock protein 90kDa beta
Mtra013183
Mtra013333	heat shock 70kDa protein 1/2/6/8
Mtra014236	poly(U)-specific endoribonuclease，heat shock 70kDa protein 5
Mtra003305	dipeptidyl-peptidase III，	General function prediction only ;General function prediction only ; Inorganic ion transport and metabolism ;
Mtra012522		General function prediction only ; Signal transduction mechanisms ;
Mtra000759; Mtra009271; Mtra003803; Mtra005977; Mtra014020; Mtra017817		General function prediction only ;
Mtra005806	alcohol dehydrogenase (NADP+)
Mtra013419	protein phosphatase 1E
Mtra016142		Extracellular structures ;
Mtra018420	laminin, gamma 1
Mtra005381	creatine kinase	Energy production and conversion ;Secondary metabolites biosynthesis, transport and catabolism ;
Mtra007438	F-type H+-transporting ATPase subunit beta，L-xylulose reductase
Mtra001031	phosphoenolpyruvate carboxykinase (GTP)，cathepsin L
Mtra008409	pyruvate dehydrogenase E1 component alpha subunit，molecular chaperone DnaK
Mtra009164	creatine kinase，protein disulfide-isomerase A6
Mtra013195	cytochrome c oxidase subunit 6a，heat shock 70kDa protein 1/2/6/8
Mtra017046	malate dehydrogenase (oxaloacetate-decarboxylating)(NADP+)，protein disulfide-isomerase A1
Mtra005248		Energy production and conversion ;Lipid transport and metabolism ; General function prediction only ;
Mtra001148	aldehyde dehydrogenase (NAD+)	Energy production and conversion ;Lipid transport and metabolism ;
Mtra010342	citrate synthase	Energy production and conversion ;Inorganic ion transport and metabolism ;
Mtra017552	aconitate hydratase	Energy production and conversion ; Amino acid transport and metabolism ；
Mtra004707	aldehyde dehydrogenase (NAD+)，cysteine-rich secretory protein	Energy production and conversion ;
Mtra016518	ATP citrate (pro-S)-lyase
Mtra016531	malate dehydrogenase (oxaloacetate-decarboxylating)(NADP+)
Mtra017165	elongation factor 2	Defense mechanisms ;Translation, ribosomal structure and biogenesis ;
Mtra003977	serpin B	Defense mechanisms ;
Mtra010421	transgelin，small subunit ribosomal protein S3Ae	Cytoskeleton ;Translation, ribosomal structure and biogenesis ;
Mtra010950	troponin T, fast skeletal muscle，calreticulin	Cytoskeleton ;Posttranslational modification, protein turnover, chaperones ;
Mtra011077	actinin alpha 1/4
Mtra004346	tubulin alpha	Cytoskeleton ;Nucleotide transport and metabolism ;
Mtra008978	transgelin，nucleoside-diphosphate kinase
Mtra001654	tropomyosin 1	Cytoskeleton ;General function prediction only ;
Mtra004107
Mtra010406	actin beta/gamma 1
Mtra001650	tropomyosin 1，malate dehydrogenase (oxaloacetate-decarboxylating)(NADP+)	Cytoskeleton ;Energy production and conversion ;
Mtra001651	hyaluronoglucosaminidase，tropomyosin 1	Cytoskeleton ;
Mtra001889	actin beta/gamma 1，tubulin alpha
Mtra003716	tropomyosin 1
Mtra004527	tubulin alpha，
Mtra008754; Mtra009253
Mtra009202	actin beta/gamma 1
Mtra013726; Mtra013727	myosin heavy chain
Mtra017249	filamin
Mtra005938		Coenzyme transport and metabolism ;Signal transduction mechanisms ; Defense mechanisms ;
Mtra008706	molecular chaperone HtpG	Coenzyme transport and metabolism ;Posttranslational modification, protein turnover, chaperones ;
Mtra011429	nidogen (entactin)，protein disulfide isomerase family A, member 3	Cell wall/membrane/envelope biogenesis ; Extracellular structures ;Posttranslational modification, protein turnover, chaperones ;
Mtra013163	cullin 3	Cell cycle control, cell division, chromosome partitioning ;
Mtra006656	pyruvate kinase，	Carbohydrate transport and metabolism；Lipid transport and metabolism ;
Mtra016386	staphylococcal nuclease domain-containing protein 1	Carbohydrate transport and metabolism ;Transcription ;
Mtra006564	alpha-glucosidase，L-iditol 2-dehydrogenase	Carbohydrate transport and metabolism ;Secondary metabolites biosynthesis, transport and catabolism ;
Mtra017936	alpha-glucosidase	Carbohydrate transport and metabolism ;Posttranslational modification, protein turnover, chaperones ;
Mtra011130	lysosomal alpha-mannosidase，chaperonin GroEL
Mtra014266	cathepsin F
Mtra014454	beta-galactosidase
Mtra014507	glucose-6-phosphate isomerase
Mtra017550	alpha,alpha-trehalase
Mtra017204	alpha-glucosidase	Carbohydrate transport and metabolism ;Lipid transport and metabolism ;
Mtra017424	phosphoglucomutase，fatty acid synthase, animal type
Mtra018976	triosephosphate isomerase (TIM)
Mtra013257	chloride intracellular channel protein 2	Carbohydrate transport and metabolism ;Inorganic ion transport and metabolism ;
Mtra017682	UTP--glucose-1-phosphate uridylyltransferase，	Carbohydrate transport and metabolism ;General function prediction only ;
Mtra018009	alpha-amylase，laminin, alpha 3/5	Carbohydrate transport and metabolism ;Extracellular structures ;
Mtra014455	beta-galactosidase，ATP citrate (pro-S)-lyase	Carbohydrate transport and metabolism ;Energy production and conversion ;
Mtra017203	alpha-glucosidase，electron transfer flavoprotein beta subunit
Mtra017740
Mtra003304	2,3-bisphosphoglycerate-dependent phosphoglycerate mutase	Carbohydrate transport and metabolism ;Cytoskeleton ;
Mtra012995		Carbohydrate transport and metabolism ; Secondary metabolites biosynthesis, transport and catabolism ;Cytoskeleton ;
Mtra000732	F-type H+-transporting ATPase subunit alpha	Carbohydrate transport and metabolism ; Energy production and conversion ;
Mtra014589
Mtra000613	glycogen phosphorylase，hexosaminidase	Carbohydrate transport and metabolism ;
Mtra001240	phosphoglycerate kinase
Mtra001283
Mtra001566	titin，transketolase
Mtra008781	glyceraldehyde 3-phosphate dehydrogenase
Mtra009979	transketolase
Mtra013630	enolase
Mtra014812	2-oxoglutarate dehydrogenase E1 component
Mtra015189	glycogen phosphorylase
Mtra016219	glycogenin
Mtra016857	fructose-bisphosphate aldolase, class I
Mtra018765	mucin-2
Mtra012587	adducin	Amino acid transport and metabolism ;Signal transduction mechanisms ; Cytoskeleton ;
Mtra010131	pyrroline-5-carboxylate reductase	Amino acid transport and metabolism ;Signal transduction mechanisms ;
Mtra005007		Amino acid transport and metabolism ;RNA processing and modification ;
Mtra004045	thioredoxin reductase (NADPH)	Amino acid transport and metabolism ;Posttranslational modification, protein turnover, chaperones ;
Mtra008864	transmembrane protease serine 9，crystallin, alpha B
Mtra012535	beta-ureidopropionase，crystallin, alpha B
Mtra003256	dipeptidyl-peptidase 4
Mtra000073	N4-(beta-N-acetylglucosaminyl)-L-asparaginase，short/branched chain ac+S447yl-CoA dehydrogenase，short/C448 chain acyl-CoA dehydrogenase	Amino acid transport and metabolism ;Lipid transport and metabolism ;
Mtra003984	acetyl-CoA C-acetyltransferase，
Mtra004939	acetyl-CoA acyltransferase 2
Mtra006814
Mtra018934	aminoacylase，enoyl-CoA hydratase
Mtra005006	nucleobindin	Amino acid transport and metabolism ;General function prediction only ;
Mtra014427; Mtra016854	choline dehydrogenase，
Mtra004905	laminin, beta 1	Amino acid transport and metabolism ;Extracellular structures ;
Mtra003576	aromatic-L-amino-acid decarboxylase，electron transfer flavoprotein alpha subunit	Amino acid transport and metabolism ;Energy production and conversion ;
Mtra005135	aminomethyltransferase，malate dehydrogenase
Mtra007047	dihydrolipoamide dehydrogenase
Mtra011554	isocitrate dehydrogenase (NAD+），aconitate hydratase
Mtra003940		Amino acid transport and metabolism ;Carbohydrate transport and metabolism ;
Mtra006189	argininosuccinate synthase，glucose-6-phosphate isomerase
Mtra018044		Amino acid transport and metabolism ; Posttranslational modification, protein turnover, chaperones ;Secondary metabolites biosynthesis, transport and catabolism；
Mtra001559	glutamyl aminopeptidase	Amino acid transport and metabolism ； Posttranslational modification, protein turnover, chaperones ;
Mtra000799; Mtra000834; Mtra001560		Amino acid transport and metabolism ;
Mtra003801	cytosolic nonspecific dipeptidase，isocitrate dehydrogenase (NAD+)
Mtra004749	glutamate dehydrogenase (NAD(P)+)
Mtra005000	alanine transaminase
Mtra005177; Mtra007113; Mtra016387; Mtra001149
Mtra006989	bleomycin hydrolase
Mtra011553	isocitrate dehydrogenase (NAD+)
Mtra012986	serine protease persephone
Mtra015010	beta-ureidopropionase，Niemann-Pick C2 protein
Mtra015067	transmembrane protease serine 9
Mtra017679; Mtra017680	glutamine synthetase
Mtra018159	glycine dehydrogenase
Mtra018530	transmembrane protease serine 9，beta-ureidopropionase
Mtra018538	beta-ureidopropionase
Mtra018769	isocitrate dehydrogenase (NAD+)
Mtra006976	glycine N-methyltransferase	Function unknown ;
Mtra001156; Mtra005425 Mtra014384; Mtra014836 Mtra018498; Mtra018500 Mtra012824
