# Supplementary material for: Comparative Analysis of the Venom Proteins from Two Eupelmid Egg Parasitoids Anastatus japonicus and Mesocomys trabalae
Source: Biology (Basel). 2023 May 10;12(5):700. doi: 10.3390/biology12050700 (PMC10215183; doi:10.3390/biology12050700)
Supplement: Supplementary file 1 [file biology-12-00700-s001.zip › Table S2.xlsx]

## Sheet: Sheet1
Table S2 Function Description of Venom proteins of Anastatus japonicus.
Genes_id	KOGs_Function_Description	KOGs_Class_Description
Ajap017141		Transcription ;
Ajap005489	Ras-related protein Rab-8A	Signal transduction mechanisms ; Intracellular trafficking, secretion, and vesicular transport ;
Ajap017414; Ajap004236		Signal transduction mechanisms ;
Ajap017050	cytochrome P450 family 4	Secondary metabolites biosynthesis, transport and catabolism ; Lipid transport and metabolism ;
Ajap018324; Ajap003136		Secondary metabolites biosynthesis, transport and catabolism ;
Ajap013482	RNA-binding protein Musashi	RNA processing and modification ;
Ajap017937	DNA topoisomerase III	Replication, recombination and repair ;
Ajap019794	molecular chaperone HtpG	Posttranslational modification, protein turnover, chaperones ;
Ajap018341; Ajap017521; Ajap012376
Ajap007696	phospholipid-hydroperoxide glutathione peroxidase
Ajap016837	interferon, gamma-inducible protein 30
Ajap012331	cathepsin L
Ajap012711; Ajap018351; Ajap010193; Ajap016818; Ajap016221; Ajap013106; Ajap013101; Ajap006111; Ajap020356		Lipid transport and metabolism ;
Ajap016840	ATP-binding cassette, subfamily D (ALD), member 2
Ajap015607	acetyl-CoA acyltransferase 2
Ajap013963	fatty acid synthase, animal type
Ajap012730; Ajap012728	acetyl-CoA synthetase
Ajap011597	acyl-CoA dehydrogenase
Ajap010115; Ajap004952	fatty acid synthase, animal type
Ajap015537		Inorganic ion transport and metabolism ;
Ajap015535	ferritin heavy chain
Ajap004206	superoxide dismutase, Cu-Zn family
Ajap017953	high mobility group protein B1	General function prediction only ;
Ajap017522; Ajap013072 Ajap011648; Ajap008434 Ajap006196; Ajap003707 Ajap003265;
Ajap015849	ectonucleotide pyrophosphatase/phosphodiesterase family member 5
Ajap001792	aldehyde reductase
Ajap004638	aconitate hydratase	Energy production and conversion ; Amino acid transport and metabolism ;
Ajap008598	aldehyde dehydrogenase (NAD+)	Energy production and conversion ;
Ajap010188	pyruvate carboxylase
Ajap014138
Ajap014093	creatine kinase
Ajap008599	aldehyde dehydrogenase (NAD+)
Ajap006092	cytochrome c
Ajap004315	malate dehydrogenase (oxaloacetate-decarboxylating)(NADP+)
Ajap002807	pyruvate dehydrogenase E1 component beta subunit
Ajap002600	glycerol-3-phosphate dehydrogenase (NAD+)
Ajap012780	citrate synthase
Ajap005101	filamin	Cytoskeleton；
Ajap000097	myosin heavy chain
Ajap018019	troponin T, fast skeletal muscle
Ajap017416; Ajap010408; Ajap010408	transgelin
Ajap018726; Ajap016789; Ajap015974
Ajap016207; Ajap016203 Ajap016202; Ajap016201	tropomyosin 1
Ajap015172	actin beta/gamma 1
Ajap005139	transgelin
Ajap016069		Coenzyme transport and metabolism ;
novel.439	histone H2A	Chromatin structure and dynamics ;
novel.116	histone H2B
novel.675		Cell wall/membrane/envelope biogenesis ;
Ajap003205	transketolase	Carbohydrate transport and metabolism ;
Ajap008183	UTP--glucose-1-phosphate uridylyltransferase
Ajap018314	fructose-bisphosphate aldolase, class I
Ajap012788; Ajap012782; Ajap008868; Ajap008416; Ajap001527
Ajap009039	2-oxoglutarate dehydrogenase E1 component
Ajap008637	glucose-6-phosphate isomerase
Ajap007995	glycogen phosphorylase
Ajap005762	N-acetylglucosamine-6-sulfatase
Ajap005145	alpha-glucosidase
Ajap003951	phosphoglucomutase
Ajap008187	glutamine synthetase	Amino acid transport and metabolism ;
Ajap007477	isocitrate dehydrogenase (NAD+)
Ajap019957; Ajap016807; Ajap005966
Ajap017352	pyrroline-5-carboxylate reductase
Ajap011952	beta-ureidopropionase
Ajap005964	transmembrane protease serine 9
novel.1519	mucin-5B
Ajap015708; Ajap003496 Ajap014388; Ajap008075 Ajap009480; Ajap019859 Ajap019763; Ajap018368 Ajap015518; Ajap013784 Ajap013746; Ajap013722 Ajap012710; Ajap012415 Ajap011930; Ajap010268 Ajap010112; Ajap009501 Ajap009174; Ajap009021 Ajap009020; Ajap008844 Ajap005634; Ajap004939 Ajap001191; Ajap000635 novel.945; novel.1480 novel.1062;		Function unknown ;
